# Supplementary material for: Complementary Techniques of Thermal Analysis as a Tool for Studying the Properties and Effectiveness of Intumescent Coatings Deposited on Wood
Source: Polymers (Basel). 2026 Jan 12;18(2):202. doi: 10.3390/polym18020202 (PMC12845888; doi:10.3390/polym18020202)
Supplement: Supplementary file 1 [file polymers-18-00202-s001.zip]

Archive with 2 entries (2 files):
- Figure S1 TGA_MS of dried intumescent coating No 3 with loops setup.tif
- Table S1. Integrated peak areas for identified compounds in each loop, traceable via retention time.pdf
